# Supplementary material for: Primary transcriptomes of Mycobacterium avium subsp. paratuberculosis reveal proprietary pathways in tissue and macrophages
Source: BMC Genomics. 2010 Oct 12;11:561. doi: 10.1186/1471-2164-11-561 (PMC3091710; doi:10.1186/1471-2164-11-561)
Supplement: Additional file 1 — MAP identified genes in ileum, mesenteric lymph node and in vitro infected bovine macrophages. Fold changes, putative functions and regulation of MAP genes uniquely identified and shared in the ileum, mesenteric lymph node and in vitro infected bovine macrophages. Tables: S1-S9. S1: Ileum specific MAP genes. S2: Mesenteric lymph node specific MAP genes. S3: Ileum and Mesenteric lymph node shared MAP genes. S4: Macrophage specific MAP genes (6 and 48 hrs PI). S5: Macrophage specific MAP genes (6 and 120 hrs PI). S6: Macrophage specific MAP genes (48 and 120 hrs PI). S7: Common MAP genes between natural and in vitro infection. S8: Expression of MAP lineage specific LSPs in the tissues of naturally infected cattle. S9: Expression of MAP lineage specific LSPs in the in vitro infected macrophages. [file 1471-2164-11-561-S1.XLS]

## Sheet: Table1
						Ileum specific genes
					ORF ID	Putative function	Fold change	Regulation
	Energy production and conversion
					MAP1483c	3-ketosteroid-delta-1-dehydrogenase	2.34±0.2	down
					MAP3698c	succinate dehydrogenase flavoprotein	2.36±0.1	down
					MAP3909c	luciferase like monooxygenase	1.82±0.3	down
	Amino acid transport and metabolism
					MAP2488	ABC transporters	1.95±0.1	down
					MAP3192	alpha/beta hydrolase family protein	1.39±0.1	up
					MAP3743	putative dehydrogenase, iron-regulated protein	2.52±0.5	down
	Carbohydrate transport and metabolism
					MAP0464	phosphoglycerate mutase	1.85±0.01	down
					MAP1720	NAD-dependent epimerase	1.79±0.1	down
					MAP4076	alpha-1,2-mannosidase family protein	2.23±0.6	down
	Coenzyme metabolism
					MAP3074	methyltransferase	1.98±0.05	down
					MAP4052	menaquinone biosynthesis protein	1.77±0.02	up
	Lipid metabolism
					MAP0097c	fatty acid desaturase	2.66±0.1	down
					MAP0556c	acyl-CoA synthetase fadD17	2.07±0.3	up
					MAP1707	acyl carrier protein	2.25±0.02	down
					MAP2298c	glycerol-3-phosphate acyltransferase	2.76±0.3	down
					MAP3325	short chain dehydrogenase	3.08±0.4	down
					MAP3577	short-chain dehydrogenase/reductase SDR	3.25±0.1	up
					MAP4109	(3R)-hydroxyacyl-ACP dehydratase	2.23±0.1	down
	Translation, ribosomal structure and biogenesis
					MAP2470c	arginyl-tRNA synthetase	2.22±0.2	down
					MAP3767c	30S ribosomal protein S18	2.49±0.1	down
	Transcription
					MAP1736	TetR family transcriptional regulator	2.81±0.4	down
					MAP2418	Glucitol operon activator protein	1.52±0.2	down
					MAP2591	TetR family transcriptional regulator	3.58±0.2	down
					MAP2836	LexA repressor	2.48±0.1	up
					MAP2963c	XRE family transcriptional regulator	3.06±0.6	down
					MAP3967	XRE family transcriptional regulator	2.87±0.2	up
	DNA replication, recombination and repair
					MAP2493c	hydrolase	1.63±0.1	up
	Cell envelope biogenesis, outer membrane
					MAP0586c	Lytic Transglycosylase	1.80±0.2	up
					MAP3245	putative glycosyl transferase	4.96±1.2	up
	Not in COGs
					MAP0075	Mycobacterium membrane protein	2.71±0.3	down
					MAP0090c	twin-arginine translocation pathway signal protein	2.41±0.5	down
					MAP0114	heat shock protein	3.45±1.3	down
					MAP0210c	exported repetitive protein precursor Erp	6.18±2.1	up
					MAP0852	Sugar transport protein	3.77±0.5	down
					MAP0864	FAD linked oxidase domain protein	3.40±1.0	down
					MAP1379	putative 6-phosphofructokinase	2.76±0.8	down
					MAP1833c	putative DNA-binding protein	2.25±0.5	down
					MAP2152c	putative TonB-dependent receptor protein	3.66±1.3	down
					MAP2522	putative lipoprotein	2.75±1.0	down
					MAP2624c	mannosyltransferase	2.46±0.2	up
					MAP2769c	4'-phosphopantetheinyl transferase	5.92±2.4	down
					MAP2843c	integral membrane protein	1.60±0.3	up
					MAP3753	amino acid adenylation domain-containing protein	5.99±1.9	down
					MAP3942	putative chorismate synthase	2.12±0.4	up
					MAP4034	MreB family protein	3.41±0.8	up
					MAP4120c	FAD dependent oxidoreductase	1.96±0.2	up
	Inorganic ion transport and metabolism
					MAP1484c	Rieske (2Fe-2S) domain protein	2.10±0.3	down
					MAP1922c	anion-transporting ATPase	2.00±0.5	up
	Secondary metabolites biosynthesis, transport and catabolism
					MAP0547	cytochrome P450	2.44±0.1	down
					MAP2173c	peptide synthetase mbtE	3.23±0.7	up
	General function prediction only
					MAP0622c	Metallo-beta-lactamase	1.71±0.5	up
					MAP0743c	amidohydrolase	1.68±0.8	down
					MAP4296c	putative transcriptional regulator	1.86±0.1	up
	Function unknown
					MAP0437	Aminoacyl-transfer RNA synthetases	1.74±0.4	up
					MAP0610c	RelA/SpoT domain-containing protein	3.43±1.2	up
					MAP2024c	carboxymuconolactone decarboxylase	2.30±0.3	down

## Sheet: Table2
						Mesenteric lymph node specific genes
					ORF ID	Putative function	Fold change	Regulation
	Energy production and conversion
					MAP1171	NADPH oxidoreductase	1.42±0.2	down
					MAP2620c	nitrate reductase	1.90±0.4	down
					MAP3032c	Isocitrate/isopropylmalate dehydrogenase	2.07±0.5	down
	Translation, ribosomal structure and biogenesis
					MAP4141	30S ribosomal protein S7	2.16±0.1	down
	Transcription
					MAP1634	LysR transcriptional regulator	4.92±1.8	down
	DNA replication, recombination and repair
					MAP0071	DnaB helicase-like protein	2.08±0.4	down
	Not in COGs
					MAP0033c	transcription factor whiB	2.57±0.2	down
					MAP0041	integral membrane protein	4.40±2.5	down
					MAP0406	putative protease	1.52±0.4	down
					MAP0736	putative transcription regulator	2.55±0.8	down
					MAP1788	TetR family transcriptional regulator	2.80±1.0	down
					MAP2759	amidohydrolase	3.01±1.5	down
					MAP3014	polyketide synthase	1.83±0.5	down
					MAP3342	transferrin like protein	2.46±0.9	down
	Inorganic ion transport and metabolism
					MAP0144	ABC transporter protein	2.88±1.3	down
					MAP0982c	arsenate reductase	2.55±0.5	down
					MAP3141c	2Fe2S domain containing protein	2.22±0.2	down
	General function prediction only
					MAP0722	amidohydrolase	2.62±0.9	down
					MAP2831	proteasome protease	1.77±0.2	down
	Function unknown
					MAP0796c	putative monooxygenase	2.62±0.4	down

## Sheet: Table3
						Ileum and Mesenteric lymph node shared genes
					ORF ID	Putative function	Fold change	Regulation
	Energy production and conversion
					MAP1491	L-carnitine dehydratase	1.88±0.2	down
					MAP1934	Fe-S containing protein	2.95±0.4	down
					MAP2451c	F0F1 ATP synthase subunit beta	1.76±0.2	down
					MAP3545	oxidoreductase FAD-binding region	2.82±0.2	down
					MAP3956	dihydrolipoamide dehydrogenase	3.67±1.0	down
	Cell division and chromosome partitioning
					MAP3172c	cell division transport system ATP-binding protein	3.24±0.9	down
	Amino acid transport and metabolism
					MAP0302c	pyridoxal-phosphate-dependent transferase	3.38±1.3	up
					MAP3898	putative thiamine biosynthesis oxidoreductase	1.86±0.2	up
	Nucleotide transport and metabolism
					MAP2420c	putative dNTP pyrophosphatase	1.82±0.5	up
					MAP3820	deoxycytidine triphosphate deaminase	4.49±0.5	down
	Carbohydrate transport and metabolism
					MAP1270c	alpha amylase	2.74±0.6	down
	Coenzyme metabolism
					MAP1816c	precorrin-4 C11-methyltransferase	2.69±0.3	down
	Lipid metabolism
					MAP1018c	enoyl-CoA hydratase	3.31±0.6	down
					MAP1485c	Acyl-protein synthetase, LuxE	2.02±0.3	down
					MAP1715	fatty oxidation protein FadB	2.52±0.3	down
					MAP2041	alpha beta hydrolase	2.39±0.5	down
					MAP2312c	acyl-CoA dehydrogenase FadE19	3.63±1.2	down
					MAP3137c	short chain dehydrogenase	2.2±0.8	down
					MAP4109	(3R)-hydroxyacyl-ACP dehydratase subunit HadC	2.23±0.2	down
	Translation, ribosomal structure and biogenesis
					MAP0459	lysyl-tRNA synthetase	2.48±0.1	down
					MAP1246	isoleucyl-tRNA synthetase	6.14±3.2	up
					MAP3769c	50S ribosomal protein L33	2.3±0.4	down
					MAP4160	30S ribosomal protein S10	1.99±0.1	down
					MAP4161	50S ribosomal protein L3	1.99±0.4	down
					MAP4179	50S ribosomal protein L5	1.69±0.3	down
	Transcription
					MAP1446c	IclR family transcriptional regulator	3.00±1.4	up
					MAP1832c	putative transcriptional regulator	2.43±0.3	up
					MAP2442	LysR transcriptional regulator	4.79±1.8	up
					MAP3077	MarR family transcriptional regulator	1.65±0.4	down
					MAP3139c	MarR family transcriptional regulator	2.22±0.5	down
					MAP3323c	anti sigma factor	2.84±0.9	down
	DNA replication, recombination and repair
					MAP0866	DNA breaking-rejoining enzyme	4.22±2.5	down
					MAP2521c	ATP-dependent RNA helicase DeaD	2.96±0.5	down
					MAP2768c	phage integrase family protein	6.38±3.4	down
	Cell envelope biogenesis, outer membrane
					MAP1905c	methyltransferase	8.13±5.0	up
					MAP3019c	D-alanyl-alanine synthetase A	2.33±0.5	up
					MAP3979	glycosyl transferase	2.70±0.2	up
	Not in COGs
					MAP0099	CsbD like stress protein	3.73±0.5	down
					MAP0102	molybdenum cofactor biosynthesis	3.31±0.9	down
					MAP0233c	Arabinofuranosyltransferase	2.03±0.2	up
					MAP0282c	cell divisionFtsK/SpoIIIE	3.02±0.1	down
					MAP0343	Bmp family lipoprotein	1.72±0.3	down
					MAP0443c	HNH endonuclease	2.53±0.4	up
					MAP0658c	fatty acid desaturase DesA1	2.45±0.1	down
					MAP0768c	cell division protein	3.87±0.7	down
					MAP0914c	polyketide synthase	1.76±0.3	up
					MAP1170	fattyacid desaturase	1.33±0.1	down
					MAP1218c	cell division protein/spoIIIE	3.36±1.1	down
					MAP1233	FkbM family methyltransferase	3.05±1.0	down
					MAP1343	phosphofructokinase	2.31±0.4	down
					MAP1517	ABC type transport protein	2.89±0.5	down
					MAP1522	PPE family protein	2.22±0.6	up
					MAP1794	probable transcriptional regulator	2.25±0.7	down
					MAP1857	heat shcok protein	2.56±0.2	down
					MAP2202c	fattyacid desaturase	3.21±1.4	down
					MAP2498c	putative lipoprotein LprB	2.54±0.4	down
					MAP2543	predicted transcriptional regulator	2.87±1.2	down
					MAP2678c	TetR family transcriptional regulator	3.48±1.6	down
					MAP2679c	hemerythrin HHE cation binding domain protein	3.20±1.5	down
					MAP2758	AAA ATPase	2.63±1.3	down
					MAP2763c	serine/threonine-protein kinase	2.28±0.9	down
					MAP3345c	sigma 70	2.41±0.4	down
					MAP3364c	alkane-hydroxylase	2.53±0.7	up
					MAP3741	non-ribosomal peptide synthase	2.66±0.8	down
					MAP3813	RNA polymerase	1.87±0.7	down
					MAP4326c	putative phage like protein	3.87±1.7	down
					MAP4328c	serine/threonine-protein kinase	3.30±1.4	down
	Inorganic ion transport and metabolism
					MAP1864c	siderophore interacting protein	1.99±0.2	down
					MAP3731c	ABC type transport protein	6.00±2.0	down
					MAP3773c	Ferric uptake regulator, FuR	3.87±1.2	down
	Secondary metabolites biosynthesis, transport and catabolism
					MAP0109	virulence factor mce family mce1B	2.07±0.2	down
					MAP0565	virulence factor mce family	2.56±0.2	down
					MAP0567	virulence factor mce family	3.07±0.9	up
					MAP0752c	cytochrome P450	2.07±0.2	down
					MAP0758	ABC type transport protein	3.54±1.2	down
					MAP1851	virulence factor mce family protein	2.58±0.3	down
					MAP1869c	thioesterase - role in non ribosomal peptide synthesis	3.78±0.9	down
					MAP2117c	integral membrane protein	3.31±0.9	down
					MAP2192	virulence factor mce family protein	2.63±0.3	down
	General function prediction only
					MAP0076	putative transport protein MmpL4	2.96±1.7	down
					MAP1321c	putative transcriptional regulator	1.79±0.2	up
					MAP1654c	2-nitropropane dioxygenase	12.6±7.2	up
					MAP1738	transport protein mmpL5	3.91±0.9	down
					MAP2319c	ATP binding protein	2.39±0.7	down
					MAP3035	NADPH quinone oxidoreductase	1.96±0.6	down
	Function unknown
					MAP0434	integral membrane protein TerC family	2.58±1.2	up
					MAP1006	predicted helicase	3.93±1.3	down
					MAP1845c	integral membrane protein	1.52±0.7	down
					MAP2222c	AAA ATPase	1.69±0.5	down
					MAP2523c	homoserine dehydrogenase	3.18±1.7	down
					MAP2740	Iron permease FTR1 family protein	3.13±2.0	up
					MAP3812c	putative lipoprotein	3.96±1.8	down
					MAP4269c	Phage derived protein Gp49-like	2.08±0.8	down
	Signal transduction mechanisms
					MAP3407c	anti sigma factor	1.72±0.3	down
	Defense mechanisms
					MAP3162c	beta-lactamase	2.18±0.4	down

## Sheet: Table4
						Macrophage specific genes (6 and 48hrs PI)
					ORF ID	Putative function	Fold change	Regulation
	Cell division and chromosome partitioning
					MAP2990c	Chromosome segregation protein SMC	3.04±1.23	up
	Amino acid transport and metabolism
					MAP0533	4-hydroxy-2-ketovalerate aldolase	4.25±0.45	up
	Coenzyme metabolism
					MAP2036	phosphoadenosine phosphosulfate reductase	4.41±0.37	down
	Cell motility and secretion
					MAP1515	PPE family protein	6.25±0.27	down
	Not in COGs
					MAP1606c	cyclase/dehydrase superfamily protein	2.04±0.66	up
					MAP2379	Thioesterase superfamily	7.05±0.08	down
					MAP2795	predicted transcriptional regulator	6.04±0.26	down
					MAP3477	acetyl transferase	3.04±0.44	down
	Posttranslational modification, protein turnover, chaperones
					MAP3554c	methionine sulfoxide reductase A (provides protection against oxidative stress)	2.29±0.42	up
	Inorganic ion transport and metabolism
					MAP3776c	ferric siderophore transporter	5.75±1.08	down
					MAP4171	Arylsulfatase A and related enzymes (atsA) [Inorganic ion transport and metabolism]	3.93±0.19	up
	Secondary metabolites biosynthesis, transport and catabolism
					MAP1614c	cytochrome P450	3.52±4.22	down

## Sheet: Table5
						Macrophage specific genes (6 and 120hrs PI)
					ORF ID	Putative function	Fold change	Regulation
	Amino acid transport and metabolism
					MAP3873	O-succinylhomoserine sulfhydrylase	1.99±0.19	up
	Carbohydrate transport and metabolism
					MAP2434	glycogen branching enzyme	6.97±0.40	up
	Coenzyme metabolism
					MAP2036	phosphoadenosine phosphosulfate reductase	4.41±0.2	down
	Lipid metabolism
					MAP2101	acyl-CoA dehydrogenase-like protein	3.40±0.63	up
					MAP2896c	Acyl-CoA dehydrogenases (fadE21)	3.74±1.17	up
	Translation, ribosomal structure and biogenesis
					MAP0067	30S ribosomal protein	2.58±0.53	up
					MAP1063	aspartyl-tRNA synthetase	4.06±0.25	up
	Transcription
					MAP4312	TetR family transcriptional regulator	2.54±0.07	down
	Cell motility and secretion
					MAP1515	PPE family proteins	6.25±0.17	down
	Posttranslational modification, protein turnover, chaperones
					MAP0167	ATPase central domain-containing protein	4.91±1.56	up
	Inorganic ion transport and metabolism
					MAP4171	Arylsulfatase A and related enzymes [Inorganic ion transport and metabolism]	3.93±7.22	up
	Function unknown
					MAP4063c	nucleotide-binding protein	2.51±1.76	up
	Signal transduction mechanisms
					MAP3472c	putative regulatory protein	1.63±0.90	down

## Sheet: Table6
						Macrophage specific genes (48 and 120hrs PI)
					ORF ID	Putative function	Fold change	Regulation
	Energy production and conversion
					MAP1168c	putative oxidoreductase	5.08±0.79	down
	Amino acid transport and metabolism
					MAP0277c	prephenate dehydrogenase	2.16±0.17	down
					MAP1859c	B12-dependent methionine synthase	2.29±4.18	up
					MAP3025c	isopropylmalate isomerase small subunit	2.54±0.18	down
					MAP3684	oxidoreductase	2.40±0.82	down
	Nucleotide transport and metabolism
					MAP0639	phosphoribosylaminoimidazole synthetase	2.11±0.3	down
	Carbohydrate transport and metabolism
					MAP4121	alpha-mannosidase	2.55±0.51	up
	Coenzyme metabolism
					MAP2036	phosphoadenosine phosphosulfate reductase	1.73±0.03	down
	Lipid metabolism
					MAP0912c	acetyl-CoA carboxylase	1.53±0.12	down
					MAP2313c	Acetyl/propionyl-CoA carboxylase	1.96±0.96	up
	Translation, ribosomal structure and biogenesis
					MAP0459	lysyl-tRNA synthetase	4.40±0.93	up
					MAP2682c	translation-associated GTPase	2.28±0.33	up
					MAP3453c	tryptophanyl-tRNA synthetase	4.80±0.25	up
					MAP4235	tRNA pseudouridine synthase A	1.65±0.06	down
	Transcription
					MAP0475	CarD family transcriptional regulator	4.46±1.82	down
	DNA replication, recombination and repair
					MAP1257	DNA polymerase III subunit alpha	2.68±0.11	up
	Cell envelope biogenesis, outer membrane
					MAP1203	Cell wall-associated hydrolases (invasion-associated proteins)	3.61±1.82	up
	Cell motility and secretion
					MAP1515	PPE family protein	4.60±2.47	down
	Not in COGs
					MAP0140	PE family protein	2.75±0.24	up
					MAP0185c	Alpha-amylase signature	4.05±0.37	up
					MAP0640c	conserved hypothetical protein with domain of unknown function	3.80±0.39	down
					MAP2835c	LysM domain containing protein	2.65±0.47	down
					MAP3259	transmembrane serine/threonine-protein kinase J	2.68±0.02	up
					MAP3626c	NF-X1 finger transcription factor	3.20±0.08	down
	Inorganic ion transport and metabolism
					MAP2046	thiosulfate sulfurtransferase	1.92±0.12	down
					MAP4171	Arylsulfatase A and related enzymes [Inorganic ion transport and metabolism]	3.33±1.22	up
	Secondary metabolites biosynthesis, transport and catabolism
					MAP0220	polyketide synthase	2.16±0.56	down
					MAP0830c	FAD dependent oxidoreductase	2.26±0.21	down
	General function prediction only
					MAP0136	glyoxalase family protein	1.73±0.12	down
					MAP0372	PfpI family intracellular peptidase	1.89±0.04	up
					MAP0404c	hydrolase ephE	5.42±1.34	down
					MAP0541c	ketosteroid isomerase- like protein	1.61±0.13	up
	Function unknown
					MAP1704c	glyoxylase family protein	1.89±0.2	down
					MAP2119	ABC transporter, permease protein OppB	2.88±0.09	up

## Sheet: Table7
						Common genes between natural and in vitro infection
							Macrophages		Tissues
					ORF ID	Putative function	Fold change	Regulation	Fold change	Regulation
	Energy production and conversion
					MAP0367	molybdopterin oxidoreductase	3.01771	up	2.26822	down
					MAP0369	4Fe-4S ferredoxin, iron-sulfur binding protein	3.6744	up	2.01788	up
					MAP1504	ferredoxin	2.6478	up	2.35529	down
					MAP1712	L-carnitine dehydratase	2.72962	up	2.69669	down
					MAP2307c	dihydrolipoamide S-acetyltransferase E2 component PdhC	2.36892	up	2.39281	down
					MAP3120c	luciferase-like protein	3.22914	down	2.25743	up
					MAP4071	galactose-1-phosphate uridylyltransferase	3.31415	down	2.93155	up
	Aminoacid transport and metabolism
					MAP1727	alpha/beta fold family hydrolase	2.00986	up	6.04181	down
					MAP2294c	NAD-glutamate dehydrogenase	2.19751	down	2.03106	down
					MAP2485c	sulfate adenylyltransferase	2.35082	down	2.001	down
					MAP3025c	isopropylmalate isomerase small subunit	2.03411	up	2.26821	down
					MAP3037c	acetolactate synthase	3.03021	down	2.44911	down
					MAP3997c	SerB family protein	2.53706	up	2.01351	down
	Nucleotide transport and metabolism
					MAP0279	cytidine/deoxycytidylate deaminase	2.49557	down	3.84931	up
	Carbohydrate transport and metabolism
					MAP0876c	kinase, PfkB family protein	2.50683	up	2.15574	up
					MAP2285c	ribose-5-phosphate isomerase B	2.04716	down	2.16963	up
	Coenzyme metabolism
					MAP1274	adenosylmethionine--8-amino-7-oxononanoate transaminase	2.13921	down	2.56612	up
					MAP1291	nicotinate-nucleotide pyrophosphorylase	2.56624	down	3.1382	up
					MAP1873c	acetolactate synthase	5.26477	up	3.4974	down
					MAP3760c	putative methyltransferase	3.38168	up	2.75645	down
	Lipid metabolism
					MAP0097c	fatty acid desaturase	6.4301	up	2.66517	down
					MAP0150c	acyl-CoA dehydrogenase FadE25_2	2.87593	down	9.47736	up
					MAP0543c	lipid transfer protein	3.5961	up	2.25032	down
					MAP1715	fatty oxidation protein FadB	3.97671	up	2.52832	down
					MAP2101	acyl-CoA dehydrogenase	2.75942	down	3.42454	down
					MAP2398	enoyl-CoA hydratase/isomerase family protein	2.80278	down	2.42618	up
					MAP2530	short-chain dehydrogenase/reductase SDR	3.14069	up	4.13015	down
					MAP3087c	enoyl-CoA hydratase	2.06575	up	3.4108	up
					MAP3960	acyl-ACP thioesterase	2.30011	down	2.13063	down
					MAP3996c	MaoC-like dehydratase	3.25225	down	3.18296	down
					MAP4107	(3R)-hydroxyacyl-ACP dehydratase subunit HadA	4.28894	up	2.77299	down
	Translation, ribosomal structure and biogenesis
					MAP0459	lysyl-tRNA synthetase	3.27498	down	2.48144	down
					MAP1481c	ATP-dependent RNA helicase	3.01051	down	4.55794	up
					MAP3453c	transferrin like protein	4.18477	down	2.30836	down
	Transcription
					MAP0375c	stage II sporulation protein E (SpoIIE)	2.27615	down	3.53245	up
					MAP0661c	ArsR family transcriptional regulator	2.29817	down	2.98244	down
					MAP1027c	transcription elongation factor	4.95558	up	2.0581	down
					MAP1631c	TetR family transcriptional regulator	3.04967	up	2.79569	down
					MAP1634	LysR family transcriptional regulator	2.30765	up	4.92345	down
					MAP1726c	TetR family transcriptional regulator	2.19451	up	2.63837	down
					MAP1736	TetR family transcriptional regulator	3.19677	down	2.81524	down
					MAP1814	RNA polymerase sigma factor SigC	2.09823	up	2.52987	up
					MAP1832c	proteasome accessory factor B	2.61901	up	2.43997	up
					MAP2963c	XRE family transcriptional regulator	3.02004	up	3.47884	down
					MAP3843	MerR family transcriptional regulator	2.29456	down	7.13892	up
					MAP3967	XRE family transcriptional regulator	3.94112	down	2.87408	up
	DNA replication, recombination and repair
					MAP0005	DNA gyrase subunit B	2.112	down	2.85889	down
					MAP0866	integrase family protein	3.45309	up	4.22615	down
					MAP1257	DNA polymerase III subunit alpha	2.23107	up	2.0022	down
					MAP2964c	integrase/recombinase	2.04144	up	2.43554	down
	Cell envelope biogenesis, outer membrane
					MAP1231	GDP-mannose 4,6-dehydratase	4.12476	up	3.32447	down
					MAP3963	mycolic acid synthase UmaA	2.27488	down	3.0368	down
	Not in COGs
					MAP0102	molybdenum cofactor biosynthesis	6.30164	up	3.31799	down
					MAP0233c	putative arabinofuranosyltransferase	2.34827	up	2.039	up
					MAP0555c	RTX toxins and related Ca2+-binding protein	4.79196	down	2.05715	down
					MAP0616c	DoxX family protein	8.70433	up	2.9405	up
					MAP0617	TetR family transcriptional regulator	3.4606	up	2.44785	up
					MAP0726	HlyC/CorC family transporters	2.44771	up	2.92648	up
					MAP0767c	twin-arginine translocation pathway signal	3.10636	up	2.02596	down
					MAP0851	SAM-dependent methyltransferase	2.16446	up	2.4028	down
					MAP0856c	phosphoribosylformylglycinamidine synthase	2.90103	up	2.36489	down
					MAP0862	DNA helicase	2.61274	up	2.62878	down
					MAP0970	lipocalin like protein	5.17868	up	2.56567	down
					MAP1633c	integral membrane protein	4.09321	up	5.17608	down
					MAP1636c	putative transcriptional regulator	5.40417	up	3.79745	down
					MAP1822c	collagen like protein	3.49452	up	5.85439	down
					MAP2140c	calcium/proton exchanger	2.80663	up	3.17608	down
					MAP2153	restriction endonuclease	2.72041	up	2.2087	down
					MAP2417c	Possible lipoprotein LppJ	2.54812	up	2.87549	down
					MAP2531	aromatic-ring hydroxylating dioxygenase	2.42623	up	3.30026	down
					MAP2679c	FeoA family protein	2.17367	up	3.2009	down
					MAP2758	AAA ATPase	3.12854	up	2.63616	down
					MAP2759	Amidohydrolase family	2.532	up	3.01397	down
					MAP2769c	4'-phosphopantetheinyl transferase	3.62628	up	5.92656	down
					MAP3039c	transmembrane protein mmpL3	4.47208	up	2.396	up
					MAP3094c	glycosyl transferase family protein	2.4209	up	2.25979	down
					MAP3128	periplasmic ligand binding sensory protein	2.45488	up	2.48843	down
					MAP3342	conserved hypothetical protein	3.51799	down	2.46581	down
					MAP3436c	iron utilization protein	2.7769	up	2.41999	down
					MAP3487c	DNA polymerase involved in UV protection	2.33475	down	2.92694	up
					MAP3681	XRE family transcriptional regulator	3.86013	up	3.17713	down
					MAP3761c	Cytochrome C biogenesis protein	2.95313	up	2.36738	down
					MAP3763c	polyketide synthase associated protein PapA3	4.25027	up	7.56912	down
					MAP3815	autophagy associated protein	6.02373	up	6.34626	down
					MAP3816	phage integrase family protein	2.26171	up	3.48549	down
					MAP4175	transmembrane protein	3.01557	up	2.03747	up
	Posttranslational modification, protein turnover, chaperones
					MAP0855	DNA repair protein RadA	3.55869	up	2.32321	down
					MAP2012c	Molecular chaperone	2.03959	down	3.07434	up
					MAP3778	AAA ATPase	2.90139	down	2.07891	down
	Inorganic ion transport and metabolism
					MAP0645c	putative thiosulfate sulfurtransferase	2.63271	down	2.19161	down
					MAP1110	ABC transporter ATP-binding protein	3.61755	down	2.27509	up
					MAP1301	calcium/proton exchanger	2.36111	down	2.22625	up
					MAP1922c	anion-transporting ATPase superfamily protein	2.44093	down	2.00286	up
					MAP2104	formate dehydrogenase H FdhF	2.30822	down	2.50891	down
					MAP2139	Ferric uptake regulator, FurB	2.03785	up	2.4151	down
					MAP3682	catalase katE	2.09513	up	2.99485	down
					MAP3773c	ferric uptake regulator, Fur family	2.32937	up	3.8772	down
					MAP4171	arylsulfatase	2.84785	down	2.13919	down
	Secondary metabolites biosynthesis, transport and catabolism
					MAP0566	MCE-family protein Mce4C	3.33447	down	2.60283	up
					MAP0598c	cytochrome P450	4.23858	down	2.32142	down
					MAP0760	virulence factor Mce family protein	3.42977	up	2.00676	down
					MAP1964c	thioesterase superfamily protein	3.4825	up	2.0421	down
					MAP2116c	MCE-family protein mce3A	2.932	up	3.23343	down
					MAP2189	virulence factor MCE-like protein	8.48402	up	2.95581	down
					MAP3744	thiazolinyl imide reductase	3.27062	up	2.47872	down
					MAP3764c	polyketide synthase Pks2	6.84794	up	4.37361	down
					MAP3818	cytochrome P450	4.02423	up	3.50056	down
					MAP4086	mce-family protein mce2c	2.09507	up	2.31344	down
	General function prediction only
					MAP0076	putative transport protein MmpL4	4.20286	up	3.62087	down
					MAP0859c	metallophosphoesterase	2.3196	up	4.78323	down
					MAP0907	2,5-didehydrogluconate reductase	4.95558	up	5.94634	down
					MAP1707	short chain dehydrogenase	3.35118	up	2.25149	down
					MAP1728c	haloacid dehalogenase, type II	2.49866	up	7.68575	down
					MAP2232	Putative membrane protein, MmpL family	2.10693	up	2.57756	down
					MAP2528	short-chain dehydrogenase/reductase SDR	2.22889	up	4.25344	down
					MAP2718c	N-alpha-acyl-glutamine aminoacylase	2.09559	up	2.03719	up
					MAP2790c	ATP/GTP-binding integral membrane protein	3.50044	down	2.94873	up
					MAP3426c	amidohydrolase	2.07495	down	2.02926	up
					MAP3747c	cobalamin synthesis CobW-like protein	7.63682	up	3.66888	down
					MAP3751	MmpL family transport protein	2.39439	up	2.19354	down
					MAP3772c	cobalamin synthesis protein, P47K	2.21271	up	2.30507	down
	Function unknown
					MAP2196	dihydrodipicolinate reductase	5.61783	up	3.13472	down
					MAP2529	Carboxymuconolactone decarboxylase	3.19136	up	2.54059	down
					MAP3291c	transmembrane protein	2.20029	down	2.9346	down
	Signal transduction mechanisms
					MAP2219c	transcriptional regulator	2.78532	down	2.48407	down
	Defense mechanisms
					MAP3162c	beta-lactamase	2.61995	up	2.18288	down

## Sheet: Table8
				Expression of MAP lineage specific LSPs in the tissues of naturally infected cattle
	LSP numbera
	LSP4
			ORF ID	Putative function	Fold change	Regulation		COG class
			MAP0852	putative transport protein	3.77±0.54	down		Not represented in COGs
			MAP0854	replicase	2.07±0.02	down		Not represented in COGs
			MAP0857c	putative beta-lactamase	4.30±2.71	down		Not represented in COGs
			MAP0858	proteophosphoglycan ppg4	8.05±2.89	down		Not represented in COGs
			MAP0860c	plasmid replication region DNA binding	3.78±0.96	down		Not represented in COGs
			MAP0861	cytochrome c oxidase, subunit III	12.52±4.86	down		Not represented in COGs
			MAP0863	putative transport protein	3.91±0.52	down		Not represented in COGs
			MAP0864	acetyltransferase	3.40±0.21	down		Not represented in COGs
	LSP11
			MAP2149c	ErfK/YbiS/YcfS/YnhG family protein	2.52±0.1	down		Not represented in COGs
			MAP2151	calpain-like cysteine peptidase	2.37±0.61	down		Not represented in COGs
			MAP2152c	molybdopterin biosynthesis enzyme	3.66±0.83	down		Not represented in COGs
			MAP2154c	cupin 4 family protein	6.22±2.29	down		Not represented in COGs
	LSP12
			MAP2179	lipoprotein	2.36±1.29	down		Not represented in COGs
			MAP2181c	putative transcriptional regulator	2.21±0.74	down		Transcription
			MAP2182c	protein with domain of unknown function	3.35±0.15	down		Not represented in COGs
			MAP2183c	cytochrome p450	2.82±0.04	down		Secondary metabolites biosynthesis, transport and catabolism
			MAP2190	virulence factor MCE-like protein	4.21±0.34	down		Secondary metabolites biosynthesis, transport and catabolism
			MAP2192	virulence factor MCE-like protein	2.63±0.43	down		Secondary metabolites biosynthesis, transport and catabolism
			MAP2193	virulence factor MCE-like protein	2.29±0.22	down		Secondary metabolites biosynthesis, transport and catabolism
			MAP2194	virulence factor MCE-like protein	3.14±0.63	down		Secondary metabolites biosynthesis, transport and catabolism
			MAP2195	hypothetical protein	2.87±0.22	down		Not represented in COGs
	LSP14
			MAP3730	methyltransferase	2.11±0.63	down		Coenzyme metabolism
			MAP3731c	ABC type transporter	6.00±2.80	down		Inorganic ion transport and metabolism
			MAP3732c	trasporter protein	6.36±1.56	down		Inorganic ion transport and metabolism
			MAP3733c	integral membrane protein	5.06±1.45	down		Not represented in COGs
			MAP3734c	ABC type multidrug transporter protein	4.10±0.12	down		Defense mechanisms
			MAP3735c	putative ferric siderophore transporter	5.03±0.19	down		Defense mechanisms
			MAP3736c	ABC type transporter	3.46±1.29	down		Defense mechanisms
			MAP3737	PPE family protein	2.08±1.19	down		Cell motility and secretion
			MAP3738c	methyltransferase	3.78±0.2	down		General function prediction only
			MAP3741	non-ribosomal peptide synthase	2.66±0.37	down		Not represented in COGs
			MAP3742	non-ribosomal peptide synthase	3.84±2.17	down		Secondary metabolites biosynthesis, transport and catabolism
			MAP3743	putative dehydrogenase, iron-regulated protein	2.52±0.22	down		Amino acid transport and metabolism
			MAP3745	thioesterase	5.05±2.40	down		Secondary metabolites biosynthesis, transport and catabolism
			MAP3746	protein with uncharacterized domain	2.73±0.11	down		Function unknown
			MAP3749	short chain dehydrogenase	5.95±3.56	down		Lipid metabolism
			MAP3751	mmpL family protein mmpL4_5	2.19±0.60	down		General function prediction only
			MAP3752	acyl coA synthase fadD28	2.91±0.08	down		Lipid metabolism
			MAP3753	non-ribosomal peptide synthase	5.99±2.31	down		Not represented in COGs
			MAP3756c	oxidoreductase	3.77±0.13	down		Energy production and conversion
			MAP3757c	alpha beta hydrolase	2.40±1.45	down		Not represented in COGs
	LSP15
			MAP3771	50S ribosomal protein L31 type B	4.22±2.64	down		Translation, ribosomal structure and biogenesis
			MAP3774c	ABC type ferric siderophore transporter	7.00±4.35	down		Inorganic ion transport and metabolism
			MAP3775c	ABC type metal transporter	5.07±1.14	down		Inorganic ion transport and metabolism
	LSP16
			MAP3814c	transposase IS116/IS110/IS902 family	5.14±0.48	down		DNA replication, recombination and repair
			MAP3817c	putative membrane protein	2.55±1.00	down		Function unknown
	Deletion 1
			MAP1484c	Rieske (2Fe-2S) domain-containing protein	2.10±0.36	down		Inorganic ion transport and metabolism
			MAP1485c	acyl-CoA synthase	2.02±0.28	down		Lipid metabolism
			MAP1490	CoA-transferase family III	2.06±0.76	down		Energy production and conversion
	Deletion 2
			MAP1730c	cobalamin synthesis protein	3.55±1.93	down		General function prediction only
			MAP1734	PPE family protein	2.98±1.38	up		Cell motility and secretion
			MAP1737	mycobacterium membrane protein mmps5	5.22±0.11	down		Not represented in COGs
			MAP1738	mmpL family protein mmpL5	3.91±0.24	down		General function prediction only
		aAlexander et al. 2009

## Sheet: Table9
				Expression of MAP lineage specific LSPs in the in vitro infected macrophages
	LSP numbera
	LSP4
			ORF ID	Putative function	Fold change	Regulation		COG class
			MAP0851	putative ribonuclease	2.16±0.22	up		Not represented in COGs
			MAP0853	aldehyde dehydrogenase	5.49±0.26	up		Not represented in COGs
			MAP0855	putative transport protein	9.63±4.96	up		Posttranslational modification, protein turnover, chaperones
			MAP0856c	phosphoribosylformylglycinamidine synthase	5.47±1.83	up		Not represented in COGs
			MAP0859c	metallophosphatase	4.69±1.20	up		General function prediction only
			MAP0862	acyl co-A transferase	4.12±2.14	up		Not represented in COGs
			MAP0865	FtsK; DNA segregation ATPase	11.2±5.16	up		Cell cycle control, mitosis and meiosis
			MAP0866	DNA breaking-rejoining enzyme	6.53±1.95	up		Replication, recombination and repair
	LSP11
			MAP2153	restriction endonuclease	2.72±0.14	up		Not represented in COGs
	LSP12
			MAP2176c	Thioesterase and alpha beta hydrolase	3.96±0.15	up		Secondary metabolites biosynthesis, transport and catabolism
			MAP2180c	beta-lactamase	4.38±0.38	up		Not represented in COGs
			MAP2185c	amidohydrolase	10.99±6.98	up		General function prediction only
			MAP2189	virulence factor MCE-like protein	8.48±4.16	up		Secondary metabolites biosynthesis, transport and catabolism
			MAP2196	dihydrodipicolinate reductase	5.61±2.24	up		Function unknown
	LSP14
			MAP3729	Taurine catabolism	2.85±1.09	up		Secondary metabolites biosynthesis, transport and catabolism
			MAP3739c	major factilitator superfamily transport protein	6.05±2.17	up		Carbohydrate transport and metabolism
			MAP3744	oxidoreductase family protein	7.41±3.14	up		Secondary metabolites biosynthesis, transport and catabolism
			MAP3747c	cobalamin synthesis protein	7.63±2.15	up		General function prediction only
			MAP3751	MMPL family transport protein	2.39±1.09	up		General function prediction only
			MAP3760c	methyl transferase	3.38±0.23	up		Coenzyme transport and metabolism
			MAP3761c	cytochrome biogenesis protein	20.15±9.89	up		Not represented in COGs
			MAP3762c	glycosyl transferase	3.15±0.82	up		Energy production and conversion
			MAP3763c	polyketide synthase associated protein	9.21±3.25	up		Not represented in COGs
			MAP3764c	non-ribosomal peptide synthase	6.84±1.57	up		Secondary metabolites biosynthesis, transport and catabolism
	LSP15
			MAP3772c	cobalamin synthesis protein	3.78±0.60	up		General function prediction only
			MAP3773c	Ferric Uptake Regulator	5.17±1.46	up		Inorganic ion transport and metabolism
			MAP3776c	ABC type metal transporter	6.45±1.78	up		Inorganic ion transport and metabolism
	LSP16
			MAP3815	exinuclease	12.9±3.19	up		Not represented in COGs
			MAP3816	DNA breaking-rejoining enzyme	9.01±4.28	up		Not represented in COGs
			MAP3818	cytochrome p450	4.63±1.69	up		Secondary metabolites biosynthesis, transport and catabolism
	Deletion 2
			MAP1728c	yfnB, predicted hydrolase	10.74±3.64	up		General function prediction only
			MAP1731c	Fumarylacetoacetate (FAA) hydrolase family	3.92±0.29	up		Secondary metabolites biosynthesis, transport and catabolism
			MAP1735	alpha beta hydrolase	4.81±1.13	up		Lipid transport and metabolism
			MAP1736	transcriptional regulator	3.19±1.10	down		Transcription
			MAP1743c	nitroreductase	6.34±3.98	up		Not represented in COGs
		aAlexander et al. 2009
